# Supplementary material for: Sugar Substitute Stevia Inhibits Biofilm Formation, Exopolysaccharide Production, and Downregulates the Expression of Streptococcal Genes Involved in Exopolysaccharide Synthesis
Source: Dent J (Basel). 2023 Nov 23;11(12):267. doi: 10.3390/dj11120267 (PMC10742993; doi:10.3390/dj11120267)
Supplement: Supplementary file 1 [file dentistry-11-00267-s001.zip]

Archive with 1 entries (1 files):
- dentistry-2584336-supplementary.pdf
